# Supplementary material for: Submicromolar imaging of intrinsic chromophores by two-photon photothermal microscopy captures mitochondrial response to chemotherapy
Source: Sci Adv. 2026 Jul 10;12(28):eaee7678. doi: 10.1126/sciadv.aee7678 (PMC13353361; doi:10.1126/sciadv.aee7678)
Supplement: Supplementary file 2 — Movie S1 [file sciadv.aee7678_movie_s1.zip]

Archive with 1 entries (1 files):
- aee7678_movie_s1.mp4
